# Supplementary material for: Systematic characterization of short intronic splicing-regulatory elements in SMN2 pre-mRNA
Source: Nucleic Acids Res. 2022 Jan 8;50(2):731–49. doi: 10.1093/nar/gkab1280 (PMC8789036; doi:10.1093/nar/gkab1280)
Supplement: gkab1280_Supplemental_Files [file gkab1280_supplemental_files.zip]

Archive with 2 entries (2 files):
- Supplementary Figures and Table S3-S9.pdf
- Supplementary Tables S1 and S2.xlsx
